# Supplementary material for: BL-Hi-C reveals the 3D genome structure of Brassica crops with high sensitivity
Source: Hortic Res. 2024 Jan 16;11(3):uhae017. doi: 10.1093/hr/uhae017 (PMC10923644; doi:10.1093/hr/uhae017)
Supplement: Web_Material_uhae017 [file web_material_uhae017.zip]

Archive with 6 entries (6 files):
- FigureS1.svg
- FigureS2.svg
- FigureS3.svg
- FigureS4.svg
- supplementary.docx
- TableS1_231027.xlsx
