# Supplementary material for: BL-Hi-C reveals the 3D genome structure of Brassica crops with high sensitivity
Source: Hortic Res. 2024 Jan 16;11(3):uhae017. doi: 10.1093/hr/uhae017 (PMC10923644; doi:10.1093/hr/uhae017)
Supplement: Web_Material_uhae017 [file web_material_uhae017.zip › TableS1_231027.xlsx]

## Sheet: Sheet1
Table S1. Comparative analysis of Hi-C methods
Species	AraBidopsis	AraBidopsis	B.rapa	B.rapa	B.rapa	B.rapa	B.rapa	B.rapa	B.oleracea	B.oleracea
Sample	BL-Hi-C rep1	BL-Hi-C rep2	Hi-C rep1	Hi-C rep2	BL-Hi-C rep1	BL-Hi-C rep2	low input BL-Hi-C rep1	low input BL-Hi-C rep2	BL-Hi-C rep1	BL-Hi-C rep2
All paired reads	53152450	54311515	402058026	367841621	165537682	203897489	97575016	93628121	47714536	48595928
Trimmed paired reads	45534004	47987347	NA	NA	125004610	162845635	81408744	79356257	41793496	44058094
Unique mapped	28945989	30249889	44982866	48243924	39977168	52906744	26794384	25430192	15936827	15682263
Unique mapped ratio(%)	54.4584	55.697	11.1882	13.1154	24.1499	25.9477	27.4603	27.1608	33.4004	32.2707
Valid interaction	26805277	28332966	50654487	44944757	30910360	43519889	21155027	21472744	14031891	14417172
Valid interaction ratio(%)	50.4309	52.1675	12.5988	12.2185	18.6727	21.344	21.6808	22.9341	29.408	29.6674
Trans-interaction	4697326	5104195	20783493	18290187	6391461	8349982	4460900	4870610	1896455	2706524
Cis-interaction	20996904	21906118	24825316	22343714	22452366	30353957	14692380	15178782	11644840	11330105
Cis/Trans	4.46997	4.29179	1.19447	1.22162	3.51287	3.63521	3.29359	3.1164	6.14032	4.18622
Dangling-end pairs	989773	826664	1207427	1135879	7422589	6936810	4140560	2251380	1173722	694709
Religation pairs	1031766	989077	905561	814804	1495288	2207223	1412687	1604492	640005	520473
Self-Cycle pairs	113501	94737	1489916	1344188	138827	221348	75101	84187	69552	42268
Dumped pairs	5672	6445	5803	4296	10104	21474	11009	17389	21657	7641
